# Supplementary material for: Characterization of a Thermostable α-Amylase from Bacillus licheniformis 104.K for Industrial Applications
Source: Microorganisms. 2025 Jul 28;13(8):1757. doi: 10.3390/microorganisms13081757 (PMC12388735; doi:10.3390/microorganisms13081757)
Supplement: Supplementary file 1 [file microorganisms-13-01757-s001.zip]

Archive with 1 entries (1 files):
- microorganisms-3683030-supplementary.pdf
